# Supplementary material for: Convergence of Alcohol Consumption and Dietary Quality in US Adults Who Currently Drink Alcohol: An Analysis of Two Core Risk Factors of Liver Disease
Source: Nutrients. 2024 Nov 13;16(22):3866. doi: 10.3390/nu16223866 (PMC11597591; doi:10.3390/nu16223866)
Supplement: Supplementary file 1 [file nutrients-16-03866-s001.zip]

Archive with 1 entries (1 files):
- nutrients-3245129-supplementary.pdf
